# Supplementary material for: A mean platelet volume in inflammatory bowel disease: A systematic review and meta-analysis
Source: PLoS One. 2022 Aug 30;17(8):e0273417. doi: 10.1371/journal.pone.0273417 (PMC9426900; doi:10.1371/journal.pone.0273417)
Supplement: S1 Data — (XLSX) [file pone.0273417.s003.xlsx]

## Sheet: Sheet1
S.N	Author	Year	Population	Study area	Study design	MPV-IBD		MPV-control	Sample size-IBD	Sample size -control		SD-IBD	SD-IBD	SD_control
1.	Irving P et' al	2004	IBD patients	UK	Cross-sectional	8.4		8.95	67	20			1.05	0.78
2.	Öztürk Z et'al	2013	CD patients	Turkey	Prospective cohort	8.23		8.98	72	40			1.32	1.34
3.	Öztürk Z et'al (36)	2013	UC patients	Turkey	Prospective cohort	8.38		8.98	103	40			1.24	0.98
4.	Kayahan H et'al	2007	Active UC patients	Turkey	Prospective cohort	7.91		9.18	16	20			0.9	1.02
5.	Kayahan H et'al	2007	Inactive UC patients	Turkey	Prospective cohort	8.77		9.18	21	20			0.92	1.02
6.	Kapsoritakis A et'al	2001	UC patients	Greek	Prospective cohort	8.5		9.4	93	38			0.9	1.2
7.	Kapsoritakis A et'al	2001	CD patients	Greek	Prospective cohort	7.8		9.4	66	38			1	1.2
8.	Yuksel et'al	2009	UC patients	Turkey	Comparative cross-sectional	8.29		8.65	61	27			1.02	0.79
9.	Shen J et' al	2009	UC patients	China	Prospective cohort	9.83		10.74	195	116			1.9	1.03
10.	Shen J et' al	2009	CD patients	China	Prospective cohort	9.52		10.74	76	116			1.93	1.03
11.	Liu S et'al (41)	2012	CD patients	China	Retrospective cross-sectional	9.55		11.1	61	50			0.2	0.16
12.	Tang J et' al	2015	CD patients	China	Retrospective cohort	9.92		10.44	130	130			0.9	0.89
13.	Dogan Y et'al	2011	IBD patients	Turkey	Prospective cohort	8.51		8.58	69	38			1.34	1.34
14.	Nacaroğlu H et' al	2018	Allergic proctocolitis patients	Turkey	Retrospective cross sectional	8.89		8.12	46	13			0.9	0.96
15.	Tanrikulu C et' al	2014	AA patients	Turkey	Retrospective cross-sectional	7.75		8.49	260	158			1.2	0.97
16.	Ceylan B et' all	2016	AA patients	Europe	Retrospective case-control	9.78		10.2	192	170			0.9	1.21
17.	Dinc B et'al	2015	AA patients	World journal	Retrospective, case-control	8.5		8.9	295	100			0.79	0.92
								NB:
								MPV_ Mean platelet volume
								SD: Standard deviation
								IBD: inflammatory bowel disease
								UC: Ulecrative colitis
								CD: Crohn's disease
								AA: acute appendicitus
